# Supplementary material for: Viability and Management Targets of Mediterranean Demersal Fisheries: The Case of the Aegean Sea
Source: PLoS One. 2016 Dec 29;11(12):e0168694. doi: 10.1371/journal.pone.0168694 (PMC5198971; doi:10.1371/journal.pone.0168694)
Supplement: S1 File — (ZIP) [file pone.0168694.s001.zip]

Archive with 8 entries (5 files):
- S1_File/
- S1_File/Cohorts.xls
- __MACOSX/
- __MACOSX/S1_File/
- __MACOSX/S1_File/._Cohorts.xls
- S1_File/R_code.zip
- __MACOSX/S1_File/._R_code.zip
- __MACOSX/._S1_File
