# Supplementary material for: Viability and Management Targets of Mediterranean Demersal Fisheries: The Case of the Aegean Sea
Source: PLoS One. 2016 Dec 29;11(12):e0168694. doi: 10.1371/journal.pone.0168694 (PMC5198971; doi:10.1371/journal.pone.0168694)
Supplement: S1 File — (ZIP) [file pone.0168694.s001.zip › S1_File/Cohorts.xls]

## Sheet: Sheet1
stockname	age	population	mat	M	weight-at-age(in kg)	price	Ftr	Fc	catch	vbio	virbio	Tr partial F	Co partial F	Total F
hake	0	8.12795e+07	0.1	0.4	0.018	0	0.176546	0.171862	1.99362e+07	146303		0.506722	0.493278	0.348408
hake	1	3.84549e+07	0.6	0.4	0.063	6	0.443675	0.311967	1.72277e+07	1.4536e+06		0.58715	0.41285	0.755641
hake	2	1.21077e+07	0.85	0.4	0.203	8	0.322271	0.692874	6.57581e+06	2.08919e+06		0.317463	0.682537	1.01515
hake	3	2.94085e+06	0.95	0.4	0.44	10	0.173399	0.649839	1.39676e+06	1.22928e+06		0.210631	0.789369	0.823238
hake	4	865422	1	0.4	0.752	12	0.00857023	0.428512	256228	650797		0.0196078	0.980392	0.437082
hake	5	374704	1	0.4	1.92	13	0	0.43	194124	719431	1.79225e+07	0	1	0.43
redmullet	0	1.93549e+08	0.169	0.6	0.014	0	0.606341	0.107001	7.68555e+07	457936		0.85	0.15	0.713342
redmullet	1	5.2049e+07	0.717	0.6	0.03	0	0.83811	0.284641	2.78639e+07	1.11957e+06		0.746479	0.253521	1.12275
redmullet	2	9.29462e+06	0.894	0.6	0.05	0	0.979695	0.307904	5.38007e+06	415469		0.76087	0.23913	1.2876
redmullet	3	1.40753e+06	0.975	0.6	0.075	12	0.993061	0.0229547	709110	102926		0.977407	0.0225928	1.01602
redmullet	4	279660	0.997	0.6	0.103	17	0.705511	0.0170264	112075	28718.6		0.976435	0.0235647	0.722538
redmullet	5	74517.9	1	0.6	0.133	20	0.670833	0.0291667	40125	9910.87	4.69598e+06	0.958333	0.0416667	0.7
strippedredmullet	0	1.54728e+08	0.169	0.6	0.016	0	0.379629	0.279457	5.79992e+07	418385		0.575993	0.424007	0.659086
strippedredmullet	1	4.39295e+07	0.717	0.6	0.035	0	0.20966	0.743429	2.12541e+07	1.10241e+06		0.219979	0.780021	0.953089
strippedredmullet	2	9.29518e+06	0.894	0.6	0.059	0	0.113027	1.11335	5.23667e+06	490284		0.0921639	0.907836	1.22637
strippedredmullet	3	1.49649e+06	0.975	0.6	0.088	14	0.0923732	1.06486	815496	128399		0.0798226	0.920177	1.15723
strippedredmullet	4	258178	0.997	0.6	0.125	17	0.0617996	0.911388	126590	32175.4		0.0635023	0.936498	0.973188
strippedredmullet	5	53541.7	1	0.6	0.179	23	0	0.9	32125	9583.96	4.79872e+06	0	1	0.9
pinkshrimp	0	7.45848e+08	0.178	0.8	0.003	0	0.61	0	2.44157e+08	398283		1	0	0.61
pinkshrimp	1	1.81485e+08	0.761	0.8	0.013	5	0.98	0	8.30569e+07	1.79543e+06		1	0	0.98
pinkshrimp	2	3.06269e+07	0.897	0.8	0.021	7	0.95	0	1.37446e+07	576919		1	0	0.95
pinkshrimp	3	5.30799e+06	1	0.8	0.027	10	0.9	0	2.81011e+06	143316	6.41069e+06	1	0	0.9
